# Supplementary material for: Effects of Molecular Iodine/Chemotherapy in the Immune Component of Breast Cancer Tumoral Microenvironment
Source: Biomolecules. 2021 Oct 12;11(10):1501. doi: 10.3390/biom11101501 (PMC8533888; doi:10.3390/biom11101501)
Supplement: Supplementary file 1 [file biomolecules-11-01501-s001.zip]

Archive with 1 entries (1 files):
- biomolecules-1394051-supplementary.pdf
